# Supplementary material for: Effects of different traditional Chinese exercise in the treatment of essential hypertension: a systematic review and network meta-analysis
Source: Front Cardiovasc Med. 2024 Feb 28;11:1300319. doi: 10.3389/fcvm.2024.1300319 (PMC10935740; doi:10.3389/fcvm.2024.1300319)
Supplement: Supplementary file 1 [file Datasheet1.zip]

Archive with 8 entries (8 files):
- Supplementary material 1.docx
- Supplementary material 2.docx
- Supplementary material 3.docx
- Supplementary material 4.docx
- Supplementary material 5.docx
- Supplementary material 6.docx
- Supplementary material 7.docx
- Supplementary material 8.docx
